# Supplementary material for: Knowledge, attitudes, and practices toward Mpox among laboratory professionals in Zambia: A cross-sectional study
Source: PLoS One. 2025 Nov 3;20(11):e0335365. doi: 10.1371/journal.pone.0335365 (PMC12582439; doi:10.1371/journal.pone.0335365)
Supplement: S2 File — (XLSX) [file pone.0335365.s002.xlsx]

## Sheet: Responses
By ticking the box below and clicking “Next,” you confirm that: 1. You have read and understood the study information above. 2. You voluntarily agree to take part in this research. 3. You are aged 18 years or older.	Age:	Sex	Level of Education:	Healthcare Professional:	Years of experience	Current Workplace Setting	Province of Practice	Location	Have you heard of Monkeypox (Mpox) before?	What is the causative agent of Monkeypox?	What are the common modes of Monkeypox transmission? (Select all that apply)	What are the common symptoms of Monkeypox? (Select all that apply)	Is Monkeypox a zoonotic disease?	What is the incubation period of Monkeypox?	Is there an effective vaccine available for Monkeypox?	What are the potential complications of Monkeypox? (Select all that apply)	Can Monkeypox be diagnosed through laboratory testing?	Which of the following groups are considered at high risk for severe complications from mpox? (Select all that apply.)	Which of the following sample types is most appropriate for the diagnosis of Mpox?	Which of the following is the most appropriate laboratory test for confirming a Mpox diagnosis?	Knowledge additions	Knowledge %	Knowledge Score	Do you believe Monkeypox is a serious public health threat in Zambia?	How concerned are you about the risk of Monkeypox infection in healthcare settings?	Do you think healthcare professionals should receive specialized training on Monkeypox management?	Do you believe the Hospitals are adequately prepared to handle a Monkeypox outbreak?	How confident are you in your ability to diagnose and manage Monkeypox cases?	Do you support the mandatory vaccination of healthcare workers against Monkeypox if a vaccine is available?	Do you think people with Monkeypox should be isolated to prevent the spread of the disease?	How do you feel about the stigma associated with Monkeypox?	Do you believe Monkeypox can be effectively controlled through public health interventions?	Should Monkeypox surveillance and reporting systems be strengthened in Zambia?	Atitude total	Atitude %	Atitude Score	Have you ever attended a training or workshop on Monkeypox?	How often do you use personal protective equipment (PPE) when handling patients with suspected infectious diseases?	Do you regularly update yourself on emerging infectious diseases like Monkeypox?	Have you ever encountered a suspected Monkeypox case in your healthcare facility?	If you suspect a Monkeypox case, what would be your first step?	Do you follow infection prevention and control (IPC) guidelines when managing patients with infectious diseases?	How frequently do you educate patients and colleagues about Monkeypox prevention?	Have you ever participated in Monkeypox surveillance or research?	Do you know the reporting procedure if you identify a suspected Monkeypox case?	If a Monkeypox outbreak occurs in your facility, do you feel prepared to handle cases?	Practice total	Practice %	Practice score
I agree to participate in this study	4	2	1	Lab Technologist/Scientist	4	5	2	1	1	1	0.66	1	1	0	0	1	1	1	1	1	9.66	80.5	1	1	0.5	1	1	0	0	1	0.5	1	1	7	70	0	0		0		0		0	0	0	0	0	0	0
I agree to participate in this study	3	2	1	Lab Technologist/Scientist	3	4	2	1	1	1	1	1	1	1	1	0.33	1	1	1	1	11.33	94.4167	1	0	0.5	1	1	0	0.5	1	0.5	1	1	6.5	65	0	0	1	0	0.5	0	1	0	0	0	0	2.5	25	0
I agree to participate in this study	2	2	3	Lab Technologist/Scientist	2	4	2	1	1	1	0.66	1	1	1	1	0.66	1	1	1	1	11.32	94.3333	1	1	1	1	1	0.5	1	1	1	1	1	9.5	95	1	0	1	1	0	1	1	0.5	0	0.5	0	5	50	0
I agree to participate in this study	2	2	2	Lab Technologist/Scientist	2	4	2	1	1	1	0.66	1	1	1	1	0.66	1	1	1	1	11.32	94.3333	1	1	1	1	1	0.5	1	1	0.5	1	1	9	90	1	0	1	1	0	0	1	0.5	0	1	0	4.5	45	0
I agree to participate in this study	2	1	2	Lab Technologist/Scientist	3	4	2	1	1	1	0.33	0.33	1	1	1	0.33	1	0	1	1	8.99	74.9167	0	1	1	1	0	1	1	1	1	1	1	9	90	1	1	0	1	1	0	0.5	0	1	1	1	6.5	65	0
I agree to participate in this study	2	2	2	Lab Technologist/Scientist	3	4	4	2	1	1	0.33	0.33	1	0	0	0.33	1	1	1	1	7.99	66.5833	0	1	1	1	1	0	0.5	1	1	1	1	8.5	85	0	0	1	1	0	0	1	0.5	0	0	0	3.5	35	0
I agree to participate in this study	3	1	3	Lab Technologist/Scientist	4	1	10	2	1	1	0.66	1	1	1	0	1	1	1	0	1	9.66	80.5	1	1	1	1	1	1	0	1	1	1	1	9	90	1	0	1	1	1	1	1	0.5	0	1	1	7.5	75	1
I agree to participate in this study	2	1	2	Lab Technologist/Scientist	3	4	10	2	1	1	1	0.66	1	0	0	0.66	1	1	0	1	8.32	69.3333	0	1	1	1	1	0	1	1	0.5	1	1	8.5	85	0	0	1	1	1	0	1	0.5	0	0	0	4.5	45	0
I agree to participate in this study	2	1	3	Lab Technologist/Scientist	3	3	5	1	1	1	0.66	1	1	1	0	1	1	0.33	1	1	9.99	83.25	1	0	1	1	1	0.5	0	1	1	1	1	7.5	75	0	0	1	1	0	0	1	0.5	0	0	0	3.5	35	0
I agree to participate in this study	3	2	3	Lab Technologist/Scientist	4	4	9	1	1	1	1	1	1	1	1	1	1	1	1	1	12	100	1	1	1	1	1	0.5	1	1	0.5	1	1	9	90	1	0	1	1	0	0	1	0.5	0	1	1	5.5	55	0
I agree to participate in this study	3	1	2	Lab Technologist/Scientist	4	4	1	2	1	1	0.33	0.66	1	0	0	0.33	1	0.33	1	0	6.65	55.4167	0	1	1	1	1	0	0	1	0	1	1	7	70	0	0	1	0.5	0	0	0.5	0	0	0	0	2	20	0
I agree to participate in this study	2	1	2	Lab Technologist/Scientist	3	2	2	1	1	1	1	1	1	1	0	0.33	1	1	1	1	10.33	86.0833	1	1	1	1	1	0.5	0	1	1	1	1	8.5	85	0	0	1	1	1	1	1	1	0	1	0	7	70	0
I agree to participate in this study	2	1	1	Lab Technologist/Scientist	2	4	2	1	1	1	0.33	0.33	1	1	1	0.66	1	0.66	1	1	9.98	83.1667	1	1	1	1	1	0.5	1	1	0.5	1	1	9	90	1	0	1	1	1	1	1	0.5	0	0.5	0	6	60	0
I agree to participate in this study	2	1	2	Lab Technologist/Scientist	2	4	3	1	1	1	0.33	0.33	1	1	1	0.33	1	0.33	0	1	8.32	69.3333	0	1	1	0	0	0.5	1	1	1	1	1	7.5	75	0	0	1	0	1	1	1	0.5	0	1	1	6.5	65	0
I agree to participate in this study	4	1	3	Lab Technologist/Scientist	4	4	2	1	1	1	1	1	1	1	0	0.33	1	0.66	0	1	8.99	74.9167	0	1	1	1	1	0.5	1	0	1	1	1	8.5	85	0	0	1	1	0	0	1	1	0	1	0	5	50	0
I agree to participate in this study	2	2	1	Lab Technologist/Scientist	3	2	2	1	1	1	1	1	1	1	0	1	1	1	1	1	11	91.6667	1	1	0.5	1	1	1	1	1	1	1	1	9.5	95	1	1	1	1	0	1	1	0.5	0	1	1	7.5	75	1
I agree to participate in this study	2	1	1	Lab Technologist/Scientist	2	3	5	1	1	1	1	1	1	1	0	1	1	1	0	1	10	83.3333	1	1	1	1	1	0.5	1	1	0.5	1	1	9	90	1	0	1	0	0	0	1	0	0	0	0	2	20	0
I agree to participate in this study	2	2	1	Lab Technologist/Scientist	3	5	5	1	1	1	1	1	1	1	0	0.33	1	1	1	1	10.33	86.0833	1	1	1	1	1	1	1	1	1	1	1	10	100	1	1	1	1		1	1	0.5	1	1	1	8.5	85	1
I agree to participate in this study	2	2	2	Lab Technologist/Scientist	3	4	2	1	1	1	1	0.66	1	1	1	0.33	1	0.66	1	1	10.65	88.75	1	1	1	1	1	0	1	1	1	1	1	9	90	1	0	1	0	0.5	1	1	0	0	0	1	4.5	45	0
I agree to participate in this study	1	2	1	Lab Technologist/Scientist	2	4	2	1	1	1	0.66	0.66	1	0	1	0.66	1	1	1	1	9.98	83.1667	1	1	1	1	1	0.5	1	1	1	1	1	9.5	95	1	0	1	0	0	1	1	0.5	0	0	0	3.5	35	0
I agree to participate in this study	2	1	1	Lab Technologist/Scientist	3	2	2	1	1	1	0.66	1	1	1	0	0.33	1	0.33	1	1	9.32	77.6667	0	1	1	1	0	0.5	1	1	0.5	1	1	8	80	0	0	1	1	1	1	1	1	0	0	1	7	70	0
I agree to participate in this study	2	1	1	Lab Technologist/Scientist	3	4	8	1	1	1	0.66	1	1	1	1	0.33	1	1	1	1	10.99	91.5833	1	1	1	1	1	0.5	1	1	1	1	1	9.5	95	1	0	1	1	0	1	1	0.5	0	1	0	5.5	55	0
I agree to participate in this study	3	2	3	Lab Technologist/Scientist	4	5	2	1	1	1	0.66	1	1	0	0	0.66	1	1	1	1	9.32	77.6667	0	1	1	1	0	0.5	1	1	1	1	1	8.5	85	0	0		1	0	1	1	0	0	1	1	5	50	0
I agree to participate in this study	2	1	1	Lab Technologist/Scientist	2	2	2	2	1	1	1	1	1	1	0	1	1	1	1	1	11	91.6667	1	1	1	1	0	1	1	1	1	1	1	9	90	1	1	1	1	0	1	1	1	0	1	1	8	80	1
I agree to participate in this study	2	1	2	Lab Technologist/Scientist	2	4	2	2	1	1	0.66	0.66	1	1	1	0.33	1	1	1	1	10.65	88.75	1	1	0.5	1	1	0	0	1	0.5	1	1	7	70	0	0	1	1	0	0	1	0	0	0	0	3	30	0
I agree to participate in this study	2	2	1	Lab Technologist/Scientist	2	2	2	1	1	1	1	1	1	1	0	0.33	1	1	1	0	9.33	77.75	0	1	1	1	1	1	1	1	1	1	1	10	100	1	0	1	1	1	1	1	0.5	0	1	0	6.5	65	0
I agree to participate in this study	2	1	2	Lab Technologist/Scientist	2	4	1	1	1	1	1	1	1	1	1	1	1	0.66	1	1	11.66	97.1667	1	1	1	1	1	0	1	1	1	1	1	9	90	1	0	0.5	0.5	1	0	1	0	0	0	0	3	30	0
I agree to participate in this study	2	1	1	Lab Technologist/Scientist	2	2	2	1	1	1	0.33	0.33	1	1	1	0.33	1	0.66	1	0	8.65	72.0833	0	1	1	1	1	1	1	1	1	1	1	10	100	1	0	1	0	0	1	1	0.5	0	1	1	5.5	55	0
I agree to participate in this study	4	2	2	Lab Technologist/Scientist	4	4	2	1	1	1	1	1	1	1	1	1	1	1	1	1	12	100	1	1	1	1	1	0	1	1	1	1	1	9	90	1	0	1	1	0	1	1	0.5	0	0	0	4.5	45	0
I agree to participate in this study	3	1	2	Lab Technologist/Scientist	4	5	2	1	1	1	0.33	0.33	1	0	0	0.33	1	0.33	0	0	5.32	44.3333	0	0	0.5	1	1	0.5	0	1	0	1	1	6	60	0	0	1	1	0	0	1	0	0	0	0	3	30	0
I agree to participate in this study	3	2	1	Lab Technologist/Scientist	3	2	2	1	1	1	1	1	1	1	0	1	1	1	0	1	10	83.3333	1	1	1	1	1	0.5	1	1	0.5	1	1	9	90	1	0	1	1	0	0	1	1	0	1	1	6	60	0
I agree to participate in this study	3	1	1	Lab Technologist/Scientist	3	4	1	2	1	1	0.66	0.66	1	0	0	0.33	1	0.66	0	1	7.31	60.9167	0	1	1	1	1	0	1	1	1	1	1	9	90	1	0	0.5	0.5	0	1	1	0	0	0	0	3	30	0
I agree to participate in this study	2	2	1	Lab Technologist/Scientist	3	4	2	1	1	1	1	1	1	1	1	0.33	1	1	1	1	11.33	94.4167	1	1	1	1	1	0.5	1	1	0.5	1	1	9	90	1	0	1	0.5	1	1	1	0.5	0	1	1	7	70	0
I agree to participate in this study	1	2	1	Lab Technologist/Scientist	1	5	2	1	1	1	1	0.33	1	1	1	0.33	1	1	1	1	10.66	88.8333	1	1	0.5	1	0	0	1	1	1	1	1	7.5	75	0	0	1	0.5		0	1	0.5	0	0	0	3	30	0
I agree to participate in this study	3	2	2	Lab Technologist/Scientist	3	4	5	1	1	1	1	0.66	1	0	1	1	1	1	1	1	10.66	88.8333	1	1	0.5	1	1	0	1	1	1	1	1	8.5	85	0	0	0.5	0.5	0	0	1	0	0	0	0	2	20	0
I agree to participate in this study	2	1	1	Lab Technologist/Scientist	3	4	2	1	1	1	1	0.66	1	1	0	0.66	1	1	1	1	10.32	86	1	1	0.5	1	1	0.5	1	1	0.5	1	1	8.5	85	0	0	1	0.5	0	1	1	0.5	1	0	0	5	50	0
I agree to participate in this study	2	2	1	Lab Technologist/Scientist	3	4	2	1	1	1	0.66	0.66	1	1	1	0.66	1	1	1	0	9.98	83.1667	1	1	1	1	1	0	1	1	1	1	1	9	90	1	0	1	1	0	0	1	0	0	0	0	3	30	0
I agree to participate in this study	2	2	2	Lab Technologist/Scientist	3	4	2	1	1	1	0.66	0.66	1	0	1	0.33	1	1	0	1	8.65	72.0833	0	1	1	1	1	0	1	1	0.5	1	1	8.5	85	0	0	1	1	1	0	1	0	0	0	0	4	40	0
I agree to participate in this study	2	1	2	Lab Technologist/Scientist	3	4	3	2	1	1	0.66	1	1	0	1	0.66	1	0.66	1	1	9.98	83.1667	1	1	1	1	1	0.5	1	1	0.5	1	1	9	90	1	0	1	1	0	1	1	0.5	0	1	0	5.5	55	0
I agree to participate in this study	2	1	1	Lab Technologist/Scientist	3	2	6	2	1	1	0.66	0.66	1	0	0	0.33	1	0.66	1	1	8.31	69.25	0	1	1	1	1	0.5	1	1	1	1	1	9.5	95	1	0		0	0	0	1	0	0	0.5	0	1.5	15	0
I agree to participate in this study	3	1	2	Lab Technologist/Scientist	3	4	2	1	1	1	1	1	1	1	0	0.33	1	1	1	1	10.33	86.0833	1	1	1	1	1	0.5	1	1	0.5	1	1	9	90	1	0.5	0.5	1	0	0		0.5	0	0	0	2.5	25	0
I agree to participate in this study	2	1	2	Lab Technologist/Scientist	3	4	7	1	1	1	1	1	1	0	0	0.33	1	1	1	1	9.33	77.75	0	1	1	1	1	0	1	1	1	1	1	9	90	1	0		1	0	1		0	0	0	0	2	20	0
I agree to participate in this study	2	2	1	Lab Technologist/Scientist	3	2	2	1	1	1	0.33	0.33	1	0	1	0.33	1	0.33	1	0	7.32	61	0	1	1	1	1	0	1	1	1	1	1	9	90	1	0		0.5	1	0	1	0	1	1	0	4.5	45	0
I agree to participate in this study	2	1	2	Lab Technologist/Scientist	2	4	5	1	1	1	0.33	0.66	1	0	1	0.66	1	0.66	1	0	8.31	69.25	0	1	1	1	0	0.5	0.5	1	1	1	1	8	80	0	0	1	1		0	1	0	0	0	0	3	30	0
I agree to participate in this study	2	1	1	Lab Technologist/Scientist	2	4	5	1	1	1	0.66	1	1	0	1	1	1	0.33	1	1	9.99	83.25	1	1	1	1	1	1	0	1	1	1	1	9	90	1	0	1	1	0	0	1	0	0	0	1	4	40	0
I agree to participate in this study	3	2	1	Lab Technologist/Scientist	4	3	5	1	1	1	0.66	0.33	0	1	0	0.33	1	1	1	1	8.32	69.3333	0	1	1	1	1	0	0	1	1	1	1	8	80	0	0	1	1	0	1	1	0.5	0	0	0	4.5	45	0
I agree to participate in this study	3	2	2	Lab Technologist/Scientist	4	4	2	1	1	1	0.66	1	1	0	0	1	1	0.66	1	1	9.32	77.6667	0	1	1	1	1	0.5	0	1	0.5	1	1	8	80	0	1	1	1	0	1	1	0.5	0	1	1	7.5	75	1
I agree to participate in this study	3	1	1	Lab Technologist/Scientist	3	4	2	1	1	1	0.66	1	1	1	0	1	1	1	1	1	10.66	88.8333	1	1	1	1	1	0	0.5	1	1	1	1	8.5	85	0	0	1	1	0	0	1	0.5	0	0	0	3.5	35	0
I agree to participate in this study	2	2	1	Lab Technologist/Scientist	2	4	2	1	1	1	1	1	1	1	0	1	1	1	1	1	11	91.6667	1	0	1	1	0	0	1	1	0.5	1	1	6.5	65	0	0	1	1	0.5	0	1	0.5	0	0	0	4	40	0
I agree to participate in this study	2	1	2	Lab Technologist/Scientist	3	4	10	2	1	1	1	1	1	0	1	0.66	1	1	1	1	10.66	88.8333	1	1	1	1	1	0	1	1	0.5	1	0	7.5	75	0	0	1	0	1	1	1	0.5	0	1	0	5.5	55	0
I agree to participate in this study	4	2	2	Lab Technologist/Scientist	4	4	3	2	1	1	0.66	0.66	1	1	1	0.33	1	1	0	1	9.65	80.4167	1	1	1	1	1	0	1	1	0.5	1	1	8.5	85	0	0	1	0	0	1	1	0.5	0	0	0	3.5	35	0
I agree to participate in this study	2	1	2	Lab Technologist/Scientist	4	5	9	2	1	1	1	1	1	1	0	1	1	1	0	1	10	83.3333	1	1	1	1	1	0.5	0	1	0.5	1	1	8	80	0	0		0.5	0	1		0.5	0	0.5	0	2.5	25	0
I agree to participate in this study	1	1	1	Lab Technologist/Scientist	2	4	2	1	1	1	0.66	0.66	1	1	0	0.33	1	0.66	1	0	8.31	69.25	0	0	0.5	1	0	0.5	1	1	1	1	1	7	70	0	0	1	1	0	1	1	0	0	0	1	5	50	0
I agree to participate in this study	2	2	2	Lab Technologist/Scientist	2	4	2	1	1	1	0.33	1	1	0	0	0.66	1	1	1	1	8.99	74.9167	0	1	1	1	1	0	1	1	1	1	1	9	90	1	1	1	1	1	1	1	0.5	0	0	0	6.5	65	0
I agree to participate in this study	2	2	2	Lab Technologist/Scientist	1	4	2	1	1	1	0.66	1	1	0	0	0.33	1	1	0	1	7.99	66.5833	0	0	0.5	1	1	0	1	1	0.5	1	1	7	70	0	0	1	0	1	0		0.5	0	1	0	3.5	35	0
I agree to participate in this study	2	1	2	Lab Technologist/Scientist	3	4	8	2	1	1	0.33	0.33	1	1	0	0.33	1	1	0	1	7.99	66.5833	0	1	1	1	1	0.5	1	1	1	1	1	9.5	95	1	0	1	1	1	0	1	0	0	0	0	4	40	0
I agree to participate in this study	2	1	2	Lab Technologist/Scientist	2	2	9	1	1	1	1	1	1	0	0	0.33	1	1	1	1	9.33	77.75	0	1	1	1	1	1	1	1	1	1	1	10	100	1	0	1	1	0	0	1	0.5	0	1	1	5.5	55	0
I agree to participate in this study	1	1	1	Lab Technologist/Scientist	2	4	1	1	1	1	0.33	0.33	1	0	1	0.66	1	0.66	0	1	7.98	66.5	0	1	0.5	1	0	0	1	1	0	0.5	1	6	60	0	0	1	0	0	0	1	0.5	0	0	0	2.5	25	0
I agree to participate in this study	1	2	1	Lab Technologist/Scientist	1	2	9	1	1	1	0.33	0.33	1	1	0	0.33	1	0.33	1	1	8.32	69.3333	0	1	1	1	0	0.5	1	1	1	1	1	8.5	85	0	0	1	1	0	0	0.5	0.5	0	0	0	3	30	0
I agree to participate in this study	2	1	3	Lab Technologist/Scientist	2	4	1	1	1	1	1	1	1	0	1	0.33	1	1	0	1	9.33	77.75	0	1	1	1	1	0.5	1	1	1	1	1	9.5	95	1	0	1	1	1	1	1	0.5	0	0	0	5.5	55	0
I agree to participate in this study	2	1	2	Lab Technologist/Scientist	2	5	2	1	0	1	0.66	0.66	1	1	0	0.33	1	1	1	1	8.65	72.0833	0	1	1	1	1	1	0	1	0.5	1	1	8.5	85	0	0	1	1	1	0	1	0.5	0	0	1	5.5	55	0
I agree to participate in this study	2	2	1	Lab Technologist/Scientist	2	4	1	1	1	1	1	1	1	1	0	0.33	1	1	1	1	10.33	86.0833	1	1	1	1	1	1	1	1	1	1	1	10	100	1	0	1	1	0	0	1	0.5	0	0	0	3.5	35	0
I agree to participate in this study	2	1	1	Lab Technologist/Scientist	2	2	4	2	1	1	1	0.33	1	1	1	1	1	1	1	1	11.33	94.4167	1	1	1	1	1	0.5	1	1	1	1	1	9.5	95	1	0	1	1	0	0	1	0.5	0	0	0	3.5	35	0
I agree to participate in this study	2	2	1	Lab Technologist/Scientist	2	4	2	1	1	1	1	1	1	0	0	0.33	1	1	1	1	9.33	77.75	0	1	1	1	0	0.5	1	1	1	1	1	8.5	85	0	0	1	0.5	1	1	1	0.5	0	0	0	5	50	0
I agree to participate in this study	3	1	1	Lab Technologist/Scientist	4	4	2	1	1	1	1	1	1	1	0	0.66	1	1	1	1	10.66	88.8333	1	1	1	1	0	0	0.5	1	0.5	1	1	7	70	0	1	1	1	0.5	1	1	0	0	1	0	6.5	65	0
I agree to participate in this study	2	2	2	Lab Technologist/Scientist	3	4	2	1	1	1	1	1	1	1	0	0.33	1	1	1	1	10.33	86.0833	1	1	1	1	1	0.5	1	1	1	1	1	9.5	95	1	0	1	1	1	0	1	0.5	0	1	0	5.5	55	0
I agree to participate in this study	2	2	2	Lab Technologist/Scientist	2	4	10	1	1	1	0.33	0.33	1	0	0	0.66	1	1	1	1	8.32	69.3333	0	1	1	1	1	0	1	1	0.5	1	1	8.5	85	0	0	1	1	1	0	1	0	0	0	0	4	40	0
I agree to participate in this study	3	2	1	Lab Technologist/Scientist	3	4	1	1	1	1	1	0.66	1	0	1	0.66	1	1	0	1	9.32	77.6667	0	1	1	1	1	1	1	1	1	1	1	10	100	1	0	1	1	1	1	1	1	0	1	1	8	80	1
I agree to participate in this study	2	1	2	Lab Technologist/Scientist	3	4	2	1	1	1	1	1	1	0	0	0.66	1	1	1	1	9.66	80.5	1	1	1	1	1	1	0.5	1	1	1	1	9.5	95	1	0	1	1	0	1	1	0.5	0	0	0	4.5	45	0
I agree to participate in this study	2	2	2	Lab Technologist/Scientist	3	4	9	1	1	1	1	1	1	0	0	1	1	1	1	0	9	75	0	1	0.5	1	1	0	0	1	0.5	1	1	7	70	0	0	1	1	0	0	1	0	0	0	0	3	30	0
I agree to participate in this study	2	2	1	Lab Technologist/Scientist	2	2	2	1	1	1	1	1	1	1	1	1	1	1	1	1	12	100	1	1	1	1	1	0.5	0.5	1	1	1	1	9	90	1	0	0.5	1	0.5	1	1	0.5	0	0	0	4.5	45	0
I agree to participate in this study	2	1	1	Lab Technologist/Scientist	3	2	7	2	1	1	1	1	1	1	1	0.33	1	1	1	1	11.33	94.4167	1	1	1	1	1	0.5	0	1	1	1	1	8.5	85	0	0	1	0.5	1	0	1	0.5	0	0	0	4	40	0
I agree to participate in this study	1	1	1	Lab Technologist/Scientist	4	2	9	1	1	1	0.66	0.66	1	1	0	0.66	1	1	0	1	8.98	74.8333	0	1	0.5	1	1	0	1	1	1	1	1	8.5	85	0	0	1	1	1	1	1	0.5	0	0	0	5.5	55	0
I agree to participate in this study	2	1	1	Lab Technologist/Scientist	3	4	2	1	1	1	0.33	0.33	0	1	1	0.33	1	0.33	1	1	8.32	69.3333	0	1	1	1	1	0.5	1	0	1	1	1	8.5	85	0	0		1	1	1	1	0.5	0	0	0	4.5	45	0
I agree to participate in this study	3	2	2	Lab Technologist/Scientist	4	4	5	1	1	1	0.66	1	1	1	0	1	1	1	0	1	9.66	80.5	1	1	1	1	1	0	1	1	0.5	1	1	8.5	85	0	0	1	0	0	1		0	0	0	0	2	20	0
I agree to participate in this study	4	1	1	Lab Technologist/Scientist	4	2	9	2	1	1	1	0.66	1	1	0	0.66	1	1	1	1	10.32	86	1	1	1	1	1	0.5	1	1	1	1	1	9.5	95	1	0	1	0.5	0.5	1	1	0.5	0	0.5	0	5	50	0
I agree to participate in this study	2	1	2	Lab Technologist/Scientist	3	4	2	1	1	1	0.66	1	1	0	0	0.33	1	1	1	1	8.99	74.9167	0	1	1	1	1	0	0	1	0.5	1	0.5	7	70	0	0	0	0.5	1	1	1	0.5	0	0	0	4	40	0
I agree to participate in this study	3	1	1	Lab Technologist/Scientist	3	4	8	2	1	1	0.66	0.33	1	1	1	1	1	1	1	1	10.99	91.5833	1	1	1	1	1	0	0	1	1	1	1	8	80	0	0	1	1	0	0	1	0	0	0	0	3	30	0
I agree to participate in this study	2	2	1	Lab Technologist/Scientist	2	4	4	1	1	1	0.66	0.66	1	0	0	0.33	1	0.33	1	0	6.98	58.1667	0	1	1	1	0	0.5	1	0	1	1	1	7.5	75	0	0	1	1	0	0	1	0.5	0	0	1	4.5	45	0
I agree to participate in this study	2	1	2	Lab Technologist/Scientist	4	4	4	1	1	1	0.66	1	1	1	0	0.33	1	1	1	1	9.99	83.25	1	1	1	1	1	0	0.5	0	1	1	1	7.5	75	0	0	1	1	0.5	1	1	0	0	0	0	4.5	45	0
I agree to participate in this study	3	1	2	Lab Technologist/Scientist	3	2	2	1	1	1	0.66	0.66	1	1	0	0.33	1	0.33	1	1	8.98	74.8333	0	1	1	1	1	0.5	1	1	1	1	1	9.5	95	1	0	1	0	0.5	1	1	0	0	0	0	3.5	35	0
I agree to participate in this study	3	1	1	Lab Technologist/Scientist	3	4	4	1	1	1	0.33	0.66	1	0	0	0.33	1	0.33	1	1	7.65	63.75	0	1	1	1	1	0.5	1	1	1	1	1	9.5	95	1	0	1	1	1	0	1	0.5	0	0	0	4.5	45	0
I agree to participate in this study	3	1	2	Lab Technologist/Scientist	4	4	2	1	1	1	0.66	0.33	1	0	0	0.33	1	0.66	1	1	7.98	66.5	0	1	1	1	0	0.5	1	1	1	1	1	8.5	85	0	0	1	1	0	0	1	0.5	0	1	0	4.5	45	0
I agree to participate in this study	2	2	1	Lab Technologist/Scientist	3	4	1	1	1	1	0.66	0.66	1	1	1	0.33	1	1	0	1	9.65	80.4167	1	1	1	1	1	0	0	1	0.5	1	1	7.5	75	0	1	0.5	0.5	1	0	1	0	0	0	0	4	40	0
I agree to participate in this study	3	2	1	Lab Technologist/Scientist	3	4	2	1	1	1	0.66	1	1	1	1	0.66	1	1	1	1	11.32	94.3333	1	1	1	1	0	1	0.5	1	1	0.5	1	8	80	0	0	1	1	0.5	0	1	0	0	0	0	3.5	35	0
I agree to participate in this study	2	1	2	Lab Technologist/Scientist	2	3	5	1	1	1	0.66	1	1	1	1	1	1	1	1	1	11.66	97.1667	1	1	1	1	0	1	1	1	1	1	1	9	90	1	0	1	1	0	0	1	0.5	0	0.5	1	5	50	0
I agree to participate in this study	2	1	1	Lab Technologist/Scientist	2	4	9	1	1	1	0.33	1	1	0	1	0.33	1	0.33	1	1	8.99	74.9167	0	0	0.5	1	1	0.5	1	1	0.5	1	1	7.5	75	0	0	0.5	0.5	0	0	1	0.5	0	0	0	2.5	25	0
I agree to participate in this study	2	2	1	Lab Technologist/Scientist	2	4	9	2	1	1	0.33	1	1	1	0	0.33	1	1	1	1	9.66	80.5	1	1	1	1	1	0	1	0	1	1	1	8	80	0	0	1	0	1	1	1	0.5	0	0	0	4.5	45	0
I agree to participate in this study	3	1	2	Lab Technologist/Scientist	4	3	2	1	1	1	1	1	1	1	1	0.33	1	1	1	0	10.33	86.0833	1	1	1	1	1	0	1	1	0	1	1	8	80	0	0	1	1	0	0	1	0	0	0	0	3	30	0
I agree to participate in this study	2	2	3	Lab Technologist/Scientist	2	4	9	1	1	1	0.66	1	1	0	0	0.33	1	0.33	1	1	8.32	69.3333	0	0	0.5	1	1	0.5	0	1	0.5	1	1	6.5	65	0	0	1	0.5	0	1	1	0	0	0	0	3.5	35	0
I agree to participate in this study	3	1	2	Lab Technologist/Scientist	3	4	9	2	1	1	0.33	0.33	1	1	0	0.33	1	0.66	1	1	8.65	72.0833	0	1	1	1	1	0.5	0	0	0.5	1	1	7	70	0	0	1	1	1	1	1	0.5	0	1	0	6.5	65	0
I agree to participate in this study	3	1	1	Lab Technologist/Scientist	3	2	1	1	1	1	1	1	0	1	1	0.66	1	0.33	1	1	9.99	83.25	1	0	0.5	1	1	0.5	1	0	0.5	1	1	6.5	65	0	0	1	1	0	0	1	0.5	0	1	1	5.5	55	0
I agree to participate in this study	2	1	2	Lab Technologist/Scientist	3	4	10	1	1	1	1	1	1	1	1	0.66	1	1	1	0	10.66	88.8333	1	1	0.5	1	1	0	1	1	1	1	1	8.5	85	0	0	1	1	0	0	1	0.5	0	1	0	4.5	45	0
I agree to participate in this study	3	1	1	Lab Technologist/Scientist	4	4	1	1	1	1	1	1	1	1	1	0.66	1	1	1	1	11.66	97.1667	1	1	1	1	1	0.5	1	1	0.5	1	1	9	90	1	0	1	1	0	0	1	1	0	1	0	5	50	0
I agree to participate in this study	4	1	1	Lab Technologist/Scientist	4	1	2	1	1	1	1	1	1	1	1	0.33	1	0.66	1	1	10.99	91.5833	1	1	1	1	0	1	0	1	0.5	1	1	7.5	75	0	1	1	1	1	0	1	1	1	1	1	9	90	1
I agree to participate in this study	2	2	1	Lab Technologist/Scientist	3	2	2	1	1	1	1	1	1	1	0	0.33	1	0.66	1	1	9.99	83.25	1	1	1	1	0	0	0	1	0.5	1	1	6.5	65	0	0	1	1	0	0	1	0.5	0	0	0	3.5	35	0
I agree to participate in this study	2	1	2	Lab Technologist/Scientist	3	4	2	2	1	1	1	1	1	1	1	0.33	1	1	0	1	10.33	86.0833	1	1	1	1	1	0.5	1	1	0.5	1	1	9	90	1	0	1	1	0	1	1	0.5	0	1	0	5.5	55	0
I agree to participate in this study	2	2	2	Lab Technologist/Scientist	3	4	2	1	1	1	0.66	0.66	1	0	0	0.33	1	1	0	1	7.65	63.75	0	0	0.5	1	1	0	0	1	0.5	1	0.5	5.5	55	0	0	1	1	0	0	1	0	0	0	0	3	30	0
I agree to participate in this study	2	1	3	Lab Technologist/Scientist	3	4	2	1	1	1	0.66	1	1	0	0	0.33	1	1	1	1	8.99	74.9167	0	1	0.5	1	1	0	1	1	0.5	1	1	8	80	0	0	1	1	0	1	1	0.5	0	0	0	4.5	45	0
I agree to participate in this study	2	2	2	Lab Technologist/Scientist	3	4	9	2	1	1	0.66	1	1	1	1	0.33	1	1	1	1	10.99	91.5833	1	1	1	1	1	0	1	1	1	1	1	9	90	1	0	1	1	0	1	1	0.5	0	0	0	4.5	45	0
I agree to participate in this study	2	1	2	Lab Technologist/Scientist	3	4	9	1	1	1	0.33	0.33	1	0	0	0.33	1	0.66	1	0	6.65	55.4167	0	1	0.5	1	1	0	1	1	0.5	1	1	8	80	0	0		1	0	1		0	0	0	0	2	20	0
I agree to participate in this study	2	1	1	Lab Technologist/Scientist	2	3	7	2	1	1	0.33	0.33	1	0	0	0.33	1	1	0	1	6.99	58.25	0	1	1	1	1	0	1	1	1	1	1	9	90	1	0	1	1	0	0	1	0.5	0	0	0	3.5	35	0
I agree to participate in this study	2	1	2	Lab Technologist/Scientist	2	2	3	2	1	1	1	0.66	1	0	1	0.33	1	1	1	1	9.99	83.25	1	1	0	0	1	1	1	1	0.5	1	1	7.5	75	0	0	1	1	1	1	1	0	0	1	1	7	70	0
I agree to participate in this study	2	1	1	Lab Technologist/Scientist	3	4	5	1	1	1	0.33	0.66	1	0	0	0.66	1	1	0	1	7.65	63.75	0	1	1	1	1	1	1	1	1	1	1	10	100	1	0	1	0.5	0	1	1	0.5	0	0.5	0	4.5	45	0
I agree to participate in this study	2	1	2	Lab Technologist/Scientist	2	4	7	2	1	1	1	1	1	0	0	0.66	1	1	1	1	9.66	80.5	1	1	1	1	1	0	0	1	1	1	1	8	80	0	0	1	1	1	0	1	0.5	0	1	0	5.5	55	0
I agree to participate in this study	3	2	3	Lab Technologist/Scientist	4	4	2	2	1	1	0.66	0.66	1	1	0	0.33	1	1	0	1	8.65	72.0833	0	0	0.5	1	1	0.5	0	1	0.5	1	1	6.5	65	0	0	1	1	0	1	1	0.5	0	0	0	4.5	45	0
I agree to participate in this study	2	2	2	Lab Technologist/Scientist	3	4	9	1	1	1	0.33	0.33	1	1	0	0.33	1	0.66	1	1	8.65	72.0833	0	1	0.5	1	1	0	0	1	0.5	1	1	7	70	0	0	1	0.5	0	0	1	0	0	0	0	2.5	25	0
I agree to participate in this study	2	2	2	Lab Technologist/Scientist	2	4	3	2	1	1	0.33	0.66	1	1	0	0.33	1	1	1	1	9.32	77.6667	0	1	1	1	1	0	1	1	0.5	1	1	8.5	85	0	0	1	0	0	1	1	0	0	0	0	3	30	0
I agree to participate in this study	3	1	2	Lab Technologist/Scientist	4	4	5	1	1	1	0.33	0.33	1	1	1	0.33	1	0.33	1	1	9.32	77.6667	0	1	1	1	0	1	1	1	1	1	1	9	90	1	0	1	1	1	1	1	0.5	0	0.5	1	7	70	0
I agree to participate in this study	2	1	1	Lab Technologist/Scientist	3	4	7	2	1	1	0.33	0.33	1	1	0	0.33	1	0	0	1	6.99	58.25	0	1	0	1	1	0	0	1	0.5	0.5	1	6	60	0	0		1	0	1	1	0	0	0	0	3	30	0
I agree to participate in this study	3	2	2	Lab Technologist/Scientist	3	4	1	1	1	1	0.33	0.33	1	1	0	0.66	1	0.33	1	1	8.65	72.0833	0	1	1	1	1	0.5	0	1	1	1	1	8.5	85	0	0	1	1	0	0	1	0.5	0	0	0	3.5	35	0
I agree to participate in this study	2	1	1	Lab Technologist/Scientist	3	4	2	1	1	1	0.66	1	1	1	0	1	1	1	0	1	9.66	80.5	1	1	1	1	1	0.5	1	1	0.5	1	1	9	90	1	0	1	1	1	0	1	1	0	0	0	5	50	0
I agree to participate in this study	3	2	2	Lab Technologist/Scientist	4	2	2	1	1	1	0.66	1	1	1	1	1	1	1	1	1	11.66	97.1667	1	1	1	1	0	0.5	0	1	1	1	1	7.5	75	0	0	1	1	0	1	1	0.5	0	0	0	4.5	45	0
I agree to participate in this study	3	2	1	Lab Technologist/Scientist	3	4	5	1	1	1	0.33	0.66	0	0	0	0.33	1	1	0	1	6.32	52.6667	0	1	1	1	1	0	1	1	1	1	1	9	90	1	0	1	0	0.5	1	1	0.5	0	0	0	4	40	0
I agree to participate in this study	2	2	2	Lab Technologist/Scientist	3	4	7	1	1	1	0.66	0.33	1	1	1	0.66	1	1	0	1	9.65	80.4167	1	0	0.5	1	1	0.5	1	1	0.5	1	1	7.5	75	0	0	1	1	1	1	1	0.5	0	1	1	7.5	75	1
I agree to participate in this study	2	2	1	Lab Technologist/Scientist	3	4	3	1	1	1	1	1	1	1	1	0.33	1	0.33	1	1	10.66	88.8333	1	1	1	1	1	0.5	0	1	1	1	1	8.5	85	0	0	1	0	0.5	1	1	0	0	0	0	3.5	35	0
I agree to participate in this study	3	2	3	Lab Technologist/Scientist	4	4	5	1	1	1	1	1	1	1	1	0.33	1	1	1	1	11.33	94.4167	1	1	1	1	1	0.5	0	1	1	1	1	8.5	85	0	0		1	0	0	1	0	0	0.5	0	2.5	25	0
I agree to participate in this study	3	1	3	Lab Technologist/Scientist	4	4	2	1	1	1	1	1	1	1	1	1	1	1	1	1	12	100	1	1	1	1	0	0.5	1	1	0.5	1	1	8	80	0	0	0.5	1	0	0	1	0.5	0	0	0	3	30	0
I agree to participate in this study	3	1	2	Lab Technologist/Scientist	4	1	3	1	1	1	0.33	1	1	1	1	0.33	1	0.66	1	1	10.32	86	1	1	1	1	1	0.5	0	0	0.5	1	1	7	70	0	0	1	1	1	0	1	0.5	1	1	0	6.5	65	0
I agree to participate in this study	2	2	2	Lab Technologist/Scientist	3	4	5	1	1	1	0.33	0.66	1	0	1	0.33	1	1	1	1	9.32	77.6667	0	1	1	1	1	0.5	1	1	1	1	1	9.5	95	1	0	1	1	1	0	1	0.5	0	0	1	5.5	55	0
I agree to participate in this study	2	1	1	Lab Technologist/Scientist	2	2	2	1	1	1	1	1	1	1	1	0.33	1	1	0	1	10.33	86.0833	1	1	1	1	0	0.5	1	1	1	1	1	8.5	85	0	0	1	1	1	1	1	0.5	1	0	0	6.5	65	0
I agree to participate in this study	2	1	1	Lab Technologist/Scientist	2	4	10	2	1	1	1	1	1	1	1	0.66	1	0.66	1	1	11.32	94.3333	1	1	1	1	0	1	1	1	1	1	1	9	90	1	0	1	1	0	1	1	1	0	0	1	6	60	0
I agree to participate in this study	2	2	1	Lab Technologist/Scientist	3	4	3	1	1	1	0.33	0.33	0	1	0	0.33	1	0.33	0	1	6.32	52.6667	0	1	1	1	1	0	1	1	1	1	1	9	90	1	0	1	1	0	1	1	0	0	0	0	4	40	0
I agree to participate in this study	2	1	1	Lab Technologist/Scientist	2	2	1	2	1	1	0.33	0.33	1	1	0	0.33	1	0.33	1	1	8.32	69.3333	0	1	1	1	1	0	1	1	1	1	1	9	90	1	0	1	1	1	1	1	0.5	1	1	1	8.5	85	1
I agree to participate in this study	2	1	1	Lab Technologist/Scientist	3	4	5	1	1	1	0.33	0.33	1	1	1	1	1	1	0	1	9.66	80.5	1	1	1	1	1	1	1	1	1	1	1	10	100	1	0	1	1	0	1	1	1	0	1	1	7	70	0
I agree to participate in this study	3	1	2	Lab Technologist/Scientist	4	5	5	1	1	1	1	0.66	1	1	0	0.33	1	0.66	1	1	9.65	80.4167	1	1	1	1	1	0	1	1	1	1	1	9	90	1	0	1	1	0	0	1	0.5	0	0	0	3.5	35	0
I agree to participate in this study	2	2	2	Lab Technologist/Scientist	3	4	10	1	1	1	1	1	1	1	1	1	1	1	1	1	12	100	1	1	1	1	1	0	0	1	1	1	1	8	80	0	0	1	1	0	0	1	0.5	0	0	0	3.5	35	0
I agree to participate in this study	2	2	2	Lab Technologist/Scientist	2	4	10	1	1	1	0.66	1	1	1	0	0.33	1	1	1	1	9.99	83.25	1	1	1	1	1	0.5	1	1	1	1	1	9.5	95	1	0	1	1	0	1	1	1	0	0	0	5	50	0
I agree to participate in this study	2	1	1	Lab Technologist/Scientist	3	4	1	1	1	1	1	1	1	0	0	0.33	1	1	0	1	8.33	69.4167	0	1	0.5	1	1	1	0	1	0.5	1	1	8	80	0	0	1	1	0	1	1	0.5	0	0	1	5.5	55	0
I agree to participate in this study	2	1	1	Lab Technologist/Scientist	2	4	2	1	1	1	1	1	1	1	1	1	1	1	1	1	12	100	1	1	1	1	1	0.5	1	1	1	1	1	9.5	95	1	0	1	1	0	1	1	0.5	0	0	0	4.5	45	0
I agree to participate in this study	1	2	1	Lab Technologist/Scientist	2	4	4	1	1	1	0.66	0.66	1	0	0	0.33	1	0.66	1	0	7.31	60.9167	0	1	1	1	0	0	1	1	1	1	1	8	80	0	0	0.5	0.5	0.5	0	1	0.5	0	0	0	3	30	0
I agree to participate in this study	2	2	1	Lab Technologist/Scientist	2	4	9	2	1	1	1	1	1	1	1	0.66	1	1	1	1	11.66	97.1667	1	0	0.5	1	1	0.5	1	1	1	1	1	8	80	0	0	1	1	0.5	1	1	0	0	0	0	4.5	45	0
I agree to participate in this study	2	2	2	Lab Technologist/Scientist	3	4	2	1	1	1	0.33	0.33	1	0	1	0.33	1	0.33	0	1	7.32	61	0	1	1	1	1	0	1	1	1	1	1	9	90	1	0	1	0	0	0	1	0	0	1	0	3	30	0
I agree to participate in this study	2	1	1	Lab Technologist/Scientist	1	2	5	1	1	1	0.33	0.66	1	1	1	0.66	1	0.66	0	1	9.31	77.5833	0	1	1	1	1	0.5	1	1	1	1	1	9.5	95	1	0	1	0	0.5	0	1	0.5	0	0	0	3	30	0
I agree to participate in this study	3	2	2	Lab Technologist/Scientist	4	4	9	1	1	1	0.66	1	1	0	0	0.66	1	0.66	1	1	8.98	74.8333	0	0	0.5	1	1	0	1	1	0.5	1	1	7	70	0	0	1	1	0	1	1	0.5	0	0	0	4.5	45	0
I agree to participate in this study	2	1	1	Lab Technologist/Scientist	3	2	2	1	1	1	1	1	1	1	0	0.33	1	1	0	0	8.33	69.4167	0	1	1	1	0	0.5	1	1	1	1	1	8.5	85	0	0	1	1	0.5	1	1	0.5	0	1	1	7	70	0
I agree to participate in this study	2	1	1	Lab Technologist/Scientist	3	4	8	2	1	1	1	1	1	1	1	0	1	0.66	0	1	9.66	80.5	1	1	1	1	1	0.5	1	1	1	1	1	9.5	95	1	0	1	1	0	0	1	0.5	0	0	1	4.5	45	0
I agree to participate in this study	3	1	3	Lab Technologist/Scientist	4	4	5	1	1	1	1	1	1	0	1	0.33	1	1	0	1	9.33	77.75	0	1	1	1	1	0.5	0	1	0.5	1	1	8	80	0	0	1	0	0	0	1	0	0	0	0	2	20	0
I agree to participate in this study	2	2	2	Lab Technologist/Scientist	3	4	9	2	1	1	0.33	0.33	1	1	1	0.33	1	0.33	1	1	9.32	77.6667	0	1	0.5	1	1	0.5	1	1	1	1	1	9	90	1	0	1	1	0	1	1	0.5	0	0	0	4.5	45	0
I agree to participate in this study	2	2	1	Lab Technologist/Scientist	2	2	2	1	1	1	1	1	1	1	1	0.33	1	1	1	1	11.33	94.4167	1	1	1	1	1	0.5	1	1	1	1	1	9.5	95	1	0	1	1	1	1	1	0.5	0	0	0	5.5	55	0
I agree to participate in this study	3	1	2	Lab Technologist/Scientist	4	2	2	1	1	1	0.33	1	1	0	1	1	1	1	0	1	9.33	77.75	0	1	1	1	1	0	0.5	1	1	1	1	8.5	85	0	0	1	1	0	0	1	0.5	0	1	0	4.5	45	0
I agree to participate in this study	2	2	1	Lab Technologist/Scientist	3	4	9	1	1	1	1	1	1	0	0	0.33	1	1	1	1	9.33	77.75	0	1	1	1	0	0	0.5	1	0.5	1	1	7	70	0	0	1	1	0	1	1	0.5	0	0	0	4.5	45	0
I agree to participate in this study	3	2	2	Lab Technologist/Scientist	4	4	2	1	1	1	0.33	1	1	0	0	1	1	1	0	0	7.33	61.0833	0	1	1	1	1	0	0	1	0	1	1	7	70	0	0		0	0	0		0.5	0	0	0	0.5	5	0
I agree to participate in this study	2	1	1	Lab Technologist/Scientist	2	4	8	1	1	1	0.33	1	1	1	0	0.66	1	0.33	0	1	8.32	69.3333	0	1	1	1	0	1	1	1	1	1	1	9	90	1	0	1	1	0	1	1	0.5	0	0	0	4.5	45	0
I agree to participate in this study	4	1	2	Lab Technologist/Scientist	4	4	2	1	1	1	0.66	1	1	1	1	1	1	1	1	1	11.66	97.1667	1	1	1	1	1	0	0.5	1	1	1	1	8.5	85	0	0	1	1	0	0	1	0.5	0	0	0	3.5	35	0
I agree to participate in this study	4	1	3	Lab Technologist/Scientist	4	5	5	1	1	1	1	1	1	1	1	1	1	0.33	1	1	11.33	94.4167	1	1	1	1	0	0.5	0.5	1	0	1	1	7	70	0	0	1	1		0	1	0.5	0	1	1	5.5	55	0
I agree to participate in this study	2	1	1	Lab Technologist/Scientist	2	4	2	1	1	1	0.33	0.33	1	1	1	0.33	1	0.33	1	1	9.32	77.6667	0	1	1	1	1	1	1	1	1	1	1	10	100	1	0	1	1	0	1	1	0.5	0	0	1	5.5	55	0
I agree to participate in this study	2	1	2	Lab Technologist/Scientist	3	4	4	2	1	1	1	0.66	1	0	0	1	1	1	1	1	9.66	80.5	1	1	1	1	1	0	0.5	1	1	1	1	8.5	85	0	0	1	1	0	1	1	0.5	0	0	0	4.5	45	0
I agree to participate in this study	2	2	2	Lab Technologist/Scientist	3	4	2	1	1	1	1	1	1	1	1	1	1	1	1	1	12	100	1	1	1	1	1	0.5	1	1	0.5	1	1	9	90	1	0	1	1	0	1	1	0.5	0	1	0	5.5	55	0
I agree to participate in this study	2	2	2	Lab Technologist/Scientist	2	4	6	2	1	1	1	1	1	0	0	0.33	1	1	1	1	9.33	77.75	0	1	1	1	1	0	1	1	1	1	1	9	90	1	0	1	0.5	1	0	1	1	0	1	0	5.5	55	0
I agree to participate in this study	1	2	1	Lab Technologist/Scientist	1	4	2	1	1	1	0.33	0.33	1	0	0	0.33	1	0.66	1	0	6.65	55.4167	0	1	1	1	0	0.5	1	1	0.5	1	1	8	80	0	0	1	0	1	0	1	0.5	0	0	0	3.5	35	0
I agree to participate in this study	3	1	2	Lab Technologist/Scientist	3	4	2	1	1	0	0.33	0	1	1	0	0	1	0.33	0	0	4.66	38.8333	0	0	0.5	1	1	0	1	1	1	1	0	6.5	65	0	0	1	1	0	0	1	0.5	0	0	0	3.5	35	0
I agree to participate in this study	1	2	1	Lab Technologist/Scientist	1	4	2	1	0	1	0.33	0.33	1	0	0	0.33	1	0	1	0	4.99	41.5833	0	1	1	1	0	0	1	0	0.5	1	1	6.5	65	0	0	1	1	0	0	1	0	0	0	0	3	30	0
I agree to participate in this study	3	1	2	Lab Technologist/Scientist	3	2	2	1	1	1	0.33	0.33	0	0	0	0.33	1	0.66	1	0	5.65	47.0833	0	0	1	1	0	1	0	0	1	1	1	6	60	0	0	0.5	0	0	0	0	0.5	0	0	0	1	10	0
I agree to participate in this study	1	2	1	Lab Technologist/Scientist	2	4	5	1	1	1	0.66	0.66	1	0	0	0.33	1	0.66	1	0	7.31	60.9167	0	1	1	1	1	0.5	1	1	1	1	1	9.5	95	1	0	1	0.5	0	1	1	0.5	0	0	0	4	40	0
I agree to participate in this study	3	1	2	Lab Technologist/Scientist	3	4	7	1	1	1	0.66	0.66	1	1	0	0.33	1	1	1	1	9.65	80.4167	1	1	1	1	1	0.5	0	1	0.5	1	1	8	80	0	0	1	0	1	0	1	0.5	0	0	0	3.5	35	0
I agree to participate in this study	1	2	1	Lab Technologist/Scientist	1	4	5	1	1	1	0.66	1	1	1	1	0.66	1	1	1	1	11.32	94.3333	1	1	1	1	0	1	1	0	1	1	1	8	80	0	0	1	1	0	0	1	0.5	0	0	1	4.5	45	0
I agree to participate in this study	2	1	2	Lab Technologist/Scientist	3	1	3	2	1	1	0.66	1	1	1	1	0.33	1	1	1	1	10.99	91.5833	1	1	0.5	1	1	0.5	0	1	1	1	1	8	80	0	0	1	1	1	0	1	1	0	1	0	6	60	0
I agree to participate in this study	2	2	1	Lab Technologist/Scientist	3	4	6	2	1	1	0.33	0.33	1	1	1	0.66	1	1	1	1	10.32	86	1	1	1	1	1	1	1	1	1	1	1	10	100	1	0	1	1	1	0	1	0.5	0	0.5	1	6	60	0
I agree to participate in this study	2	2	1	Lab Technologist/Scientist	3	4	6	1	1	1	0.66	0.66	1	1	1	0.66	1	1	1	1	10.98	91.5	1	1	1	1	1	1	0	1	1	1	1	9	90	1	0	1	1	1	1	1	0.5	0	0	0	5.5	55	0
I agree to participate in this study	2	1	1	Lab Technologist/Scientist	1	4	7	2	1	1	0.66	1	1	1	1	0.66	1	0.66	1	1	10.98	91.5	1	1	1	1	0	1	1	1	1	1	1	9	90	1	0	1	1	0	1	1	1	1	1	1	8	80	1
I agree to participate in this study	1	2	1	Lab Technologist/Scientist	2	3	2	1	1	1	0.33	1	1	1	1	0.33	1	1	1	0	9.66	80.5	1	1	1	1	1	0.5	1	1	1	1	1	9.5	95	1	0	1	1	0	0	1	1	0	1	0	5	50	0
I agree to participate in this study	2	1	3	Lab Technologist/Scientist	4	4	2	1	1	1	1	1	1	1	1	1	1	1	1	1	12	100	1	1	1	1	1	0	1	1	0	1	1	8	80	0	0	1	1	1	1	1	0.5	0	0	0	5.5	55	0
I agree to participate in this study	1	2	1	Lab Technologist/Scientist	2	3	2	1	1	1	0.33	1	1	1	1	0.66	1	1	1	0	9.99	83.25	1	1	0.5	1	1	0	1	1	0	1	1	7.5	75	0	0	1	0	0	1	1	0	0	0	0	3	30	0
I agree to participate in this study	2	1	1	Lab Technologist/Scientist	1	4	2	1	1	1	0.66	1	1	1	1	1	1	1	1	1	11.66	97.1667	1	1	1	1	1	1	1	1	1	1	1	10	100	1	0	1	1	0	0	1	1	1	0.5	1	6.5	65	0
I agree to participate in this study	2	1	2	Lab Technologist/Scientist	2	3	2	1	1	1	0.66	0.66	1	0	1	0.33	1	1	1	0	8.65	72.0833	0	1	0.5	1	0	0	1	0	0.5	1	1	6	60	0	0	0.5	0	0	0	0	0.5	0	0	0	1	10	0
I agree to participate in this study	2	1	2	Lab Technologist/Scientist	3	4	3	2	1	1	0.33	1	1	0	0	0.33	1	0.33	1	1	7.99	66.5833	0	0	0	1	1	0	0	1	1	1	1	6	60	0	0	1	1	0	0	1	0	0	0	0	3	30	0
I agree to participate in this study	3	1	2	Lab Technologist/Scientist	3	4	6	2	1	1	1	0.66	1	1	1	0.33	1	1	1	0	9.99	83.25	1	1	1	1	1	0.5	0	1	0.5	1	1	8	80	0	0	1	1	1	0	1	0.5	0	0	0	4.5	45	0
I agree to participate in this study	2	1	3	Lab Technologist/Scientist	3	4	3	2	1	1	0.33	0.66	1	0	0	1	1	1	0	1	7.99	66.5833	0	0	0.5	1	0	0.5	1	0	0.5	1	1	5.5	55	0	0	1	1	0	0	0.5	0.5	0	0	0	3	30	0
I agree to participate in this study	3	1	2	Lab Technologist/Scientist	3	4	9	2	1	1	0.33	0.33	1	0	0	0.33	1	0.33	0	1	6.32	52.6667	0	1	1	1	1	1	0.5	0	0.5	0.5	1	7.5	75	0	0	0.5	0	0	0	0	0.5	0	0	0	1	10	0
I agree to participate in this study	2	2	2	Lab Technologist/Scientist	3	4	2	1	1	1	0.33	0.33	1	1	1	1	1	1	1	1	10.66	88.8333	1	1	1	1	0	1	1	1	1	1	1	9	90	1	0	1	1	0	0	1	0.5	0	1	1	5.5	55	0
I agree to participate in this study	4	1	1	Lab Technologist/Scientist	4	2	9	2	1	1	1	1	1	0	0	0.66	1	1	1	1	9.66	80.5	1	1	1	1	1	0	1	1	1	1	1	9	90	1	0	1	1	0	1	1	0.5	0	0	0	4.5	45	0
I agree to participate in this study	2	1	1	Lab Technologist/Scientist	2	4	5	2	1	1	1	1	1	0	0	0.66	1	1	1	1	9.66	80.5	1	1	0.5	1	1	0	1	1	1	1	1	8.5	85	0	0	0.5	0	0	1	1	0	0	0	0	2.5	25	0
I agree to participate in this study	2	1	1	Lab Technologist/Scientist	2	4	9	2	1	1	0.66	1	1	0	0	0.66	1	0.66	1	1	8.98	74.8333	0	1	1	1	1	0.5	0	1	0.5	1	1	8	80	0	0	1	0.5	0	1	1	0	0	0	0	3.5	35	0
I agree to participate in this study	2	2	1	Lab Technologist/Scientist	3	2	2	1	1	1	1	0.66	1	0	0	0.33	1	0.33	1	1	8.32	69.3333	0	1	1	1	1	0.5	1	1	1	1	1	9.5	95	1	0	1	0	1	1	1	0.5	0	1	1	6.5	65	0
I agree to participate in this study	2	2	1	Lab Technologist/Scientist	3	3	7	1	1	1	0.33	0.33	1	1	0	0.33	1	0.33	1	1	8.32	69.3333	0	1	1	1	1	0	1	1	0.5	1	1	8.5	85	0	0	1	0	0	1	1	0	0	0	1	4	40	0
I agree to participate in this study	2	1	2	Lab Technologist/Scientist	3	4	5	1	1	1	0.66	0.66	1	1	0	0.33	1	1	0	1	8.65	72.0833	0	1	1	1	1	0.5	1	1	1	1	1	9.5	95	1	0	1	1	0	0	1	1	0	1	1	6	60	0
I agree to participate in this study	2	2	2	Lab Technologist/Scientist	3	4	1	1	1	1	0.33	0.33	1	1	1	1	1	1	1	1	10.66	88.8333	1	1	1	1	1	0	1	1	1	1	1	9	90	1	0	1	1	0	0	1	0.5	0	0	0	3.5	35	0
I agree to participate in this study	2	1	1	Lab Technologist/Scientist	3	1	4	2	1	1	1	1	1	0	1	1	1	0.33	1	1	10.33	86.0833	1	1	1	1	1	0	1	1	0.5	1	1	8.5	85	0	0	1	1	0	0	1	0.5	0	1	0	4.5	45	0
I agree to participate in this study	2	1	1	Lab Technologist/Scientist	2	4	2	2	1	1	1	1	1	1	1	0.33	1	0.33	1	1	10.66	88.8333	1	1	1	1	1	1	1	1	0.5	1	1	9.5	95	1	0	1	0	0	0	1	0	0	1	0	3	30	0
I agree to participate in this study	2	1	1	Lab Technologist/Scientist	2	4	2	1	1	1	0.33	1	1	1	1	1	1	1	1	1	11.33	94.4167	1	1	1	1	0	0.5	1	1	0.5	1	1	8	80	0	0	1	1	0	0	1	0.5	0	1	0	4.5	45	0
I agree to participate in this study	2	1	1	Lab Technologist/Scientist	2	4	2	1	1	1	0.33	0.33	1	1	1	1	1	0.33	1	1	9.99	83.25	1	1	1	1	1	0.5	1	1	0.5	1	1	9	90	1	0	1	1	0	0	1	0.5	0	0	0	3.5	35	0
I agree to participate in this study	2	2	2	Lab Technologist/Scientist	2	4	2	1	1	1	1	1	1	1	0	0.66	1	1	1	1	10.66	88.8333	1	1	1	1	1	0	1	1	0.5	1	1	8.5	85	0	0	1	1	1	0	1	0.5	1	1	0	6.5	65	0
I agree to participate in this study	2	1	2	Lab Technologist/Scientist	2	4	2	2	1	1	0.66	1	1	0	0	0.66	1	1	1	1	9.32	77.6667	0	1	1	1	0	1	1	1	1	1	1	9	90	1	0	1	1	1	0	1	0.5	0	0	1	5.5	55	0
I agree to participate in this study	2	2	2	Lab Technologist/Scientist	3	5	5	1	1	1	0.33	1	1	1	1	1	1	1	1	1	11.33	94.4167	1	1	0.5	1	1	0.5	0.5	1	0.5	1	1	8	80	0	0	1	1	0	1	1	0.5	0	0	0	4.5	45	0
I agree to participate in this study	2	1	1	Lab Technologist/Scientist	2	4	9	2	1	1	0.33	0.33	1	0	0	0.33	1	0	1	1	6.99	58.25	0	1	1	1	0	0.5	1	1	1	1	1	8.5	85	0	0	1	1	0	0	1	1	0	0	1	5	50	0
I agree to participate in this study	2	2	1	Lab Technologist/Scientist	2	4	6	2	0	1	0.33	0.33	1	1	0	0.33	1	0.33	1	0	6.32	52.6667	0	1	0.5	1	1	0	1	1	0.5	1	1	8	80	0	0		0		0		0	0	0	0	0	0	0
I agree to participate in this study	2	2	1	Lab Technologist/Scientist	3	4	9	1	1	1	1	1	1	1	1	1	1	1	1	1	12	100	1	1	1	1	1	0.5	0.5	1	1	1	1	9	90	1	0	1	1	0	1	1	0	0	0	0	4	40	0
I agree to participate in this study	3	2	2	Lab Technologist/Scientist	2	3	5	1	1	1	1	1	1	1	1	0.33	1	1	1	1	11.33	94.4167	1	1	1	1	1	0	0.5	0	1	1	1	7.5	75	0	0		1	0	0		0	0	0	0	1	10	0
I agree to participate in this study	1	2	2	Lab Technologist/Scientist	1	5	2	1	1	1	0.66	0.33	0	0	0	0.33	1	1	1	1	7.32	61	0	1	1	1	0	0	1	1	1	1	1	8	80	0	0.5	1	0	1	1	1	0.5	0.5	0	0	5.5	55	0
I agree to participate in this study	2	1	1	Lab Technologist/Scientist	2	4	2	1	1	1	0.33	0.66	1	0	0	0.33	1	0	1	0	6.32	52.6667	0	0	0.5	1	1	0	0.5	1	1	1	1	7	70	0	0	1	0.5	0	0	1	0	0	0	0	2.5	25	0
I agree to participate in this study	2	2	3	Lab Technologist/Scientist	2	5	2	1	1	1	1	1	1	1	1	0.33	1	0.33	1	1	10.66	88.8333	1	1	1	1	1	0.5	0.5	1	1	1	1	9	90	1	0	1	1	1	1	1	0.5	0	1	1	7.5	75	1
I agree to participate in this study	2	2	1	Lab Technologist/Scientist	3	4	2	1	1	1	0.66	0.33	1	0	0	0.66	1	1	1	1	8.65	72.0833	0	1	0.5	1	1	0	1	1	1	1	1	8.5	85	0	0	1	0	0	0	1	0	0	0	0	2	20	0
I agree to participate in this study	2	2	2	Lab Technologist/Scientist	2	5	5	1	1	1	0	0.33	0	1	1	0.33	1	0.33	0	1	6.99	58.25	0	1	1	1	1	0	1	0	1	1	1	8	80	0	0	1	1	0	1	1	0.5	0	0	1	5.5	55	0
I agree to participate in this study	3	2	2	Lab Technologist/Scientist	2	4	2	1	1	1	0.33	0.33	0	1	0	0	1	1	1	1	7.66	63.8333	0	1	0.5	1	1	0	1	1	1	1	1	8.5	85	0	0	1	0.5	0	0	1	0.5	0	0	0	3	30	0
I agree to participate in this study	2	1	1	Lab Technologist/Scientist	2	3	2	1	1	1	0.33	0.33	1	1	1	0.33	1	0.33	1	1	9.32	77.6667	0	1	1	1	0	1	1	1	1	1	1	9	90	1	0	1	1	0	1	1	0.5	0	1	1	6.5	65	0
I agree to participate in this study	2	1	2	Lab Technologist/Scientist	1	4	2	1	1	1	1	1	1	1	1	0.33	1	1	1	1	11.33	94.4167	1	1	1	1	1	0.5	1	1	0.5	1	1	9	90	1	0	1	1		1	1	0	0	0	0	4	40	0
I agree to participate in this study	2	2	3	Lab Technologist/Scientist	2	3	7	1	1	1	0.33	1	1	1	0	0.66	1	1	1	1	9.99	83.25	1	1	0.5	1	0	0	0	1	0.5	0	1	5	50	0	0	1	1	0	0	1	0.5	1	1	1	6.5	65	0
I agree to participate in this study	2	2	2	Lab Technologist/Scientist	2	3	7	1	1	1	0.33	0.66	1	0	0	0.33	1	0.66	0	1	6.98	58.1667	0	1	1	1	1	0	1	1	0.5	1	1	8.5	85	0	0	1	0	0	0	1	0	0	0	0	2	20	0
I agree to participate in this study	2	2	1	Lab Technologist/Scientist	2	3	7	2	1	1	0.66	0.66	1	0	1	0.33	1	1	1	1	9.65	80.4167	1	1	0.5	1	1	0	1	1	1	1	1	8.5	85	0	0	1	1	0	0	1	0	0	0	0	3	30	0
I agree to participate in this study	1	2	2	Lab Technologist/Scientist	1	4	2	1	1	1	0.33	0.66	0	0	0	0.33	1	0.66	1	0	5.98	49.8333	0	1	1	1	1	0	1	1	1	1	1	9	90	1	0	1	1	0	1	1	0.5	0	1	0	5.5	55	0
I agree to participate in this study	2	2	1	Lab Technologist/Scientist	3	4	2	1	1	1	1	1	1	1	1	0.66	1	1	1	1	11.66	97.1667	1	1	1	1	1	0.5	1	1	1	1	1	9.5	95	1	0	1	1	0	1	1	0.5	0	0	0	4.5	45	0
I agree to participate in this study	3	2	1	Lab Technologist/Scientist	4	5	2	1	1	1	1	1	1	1	0	0	1	0.66	1	1	9.66	80.5	1	1	1	1	1	0.5	1	1	1	1	1	9.5	95	1	0	1	1	1	1	1	1	1	1	1	9	90	1
I agree to participate in this study	1	2	1	Lab Technologist/Scientist	1	4	7	1	1	1	0.66	1	1	1	1	1	1	1	1	1	11.66	97.1667	1	1	0.5	1	1	1	1	1	0.5	0.5	1	8.5	85	0	0	1	0	0	1	1	0.5	0	0	0	3.5	35	0
I agree to participate in this study	2	2	2	Lab Technologist/Scientist	2	4	7	1	1	1	1	0.66	1	1	1	0.33	1	1	1	1	10.99	91.5833	1	1	1	1	0	0.5	1	1	1	1	1	8.5	85	0	1	1	1	1	1	1	0.5	0	1	1	8.5	85	1
I agree to participate in this study	2	2	2	Lab Technologist/Scientist	2	4	2	1	1	1	0.66	1	1	0	0	0.66	1	1	1	1	9.32	77.6667	0	1	0.5	1	1	0	0	0	1	1	1	6.5	65	0	0		0	0.5	0		0	0	0	0	0.5	5	0
I agree to participate in this study	2	1	3	Lab Technologist/Scientist	2	4	2	1	1	1	0.66	1	1	1	0	0.66	1	0.33	1	1	9.65	80.4167	1	1	0.5	1	0	0.5	1	1	1	0.5	1	7.5	75	0	0	1	0	0	0	1	0.5	0	0	0	2.5	25	0
I agree to participate in this study	3	1	1	Lab Technologist/Scientist	3	2	2	1	1	1	1	1	1	1	1	1	1	1	1	1	12	100	1	1	1	1	1	0.5	1	1	1	1	1	9.5	95	1	0	1	1	0	1	1	0.5	0	1	0	5.5	55	0
I agree to participate in this study	2	1	1	Lab Technologist/Scientist	3	2	2	1	1	1	0.66	0.66	1	1	0	0.33	1	1	1	1	9.65	80.4167	1	1	1	1	1	0.5	1	1	0.5	1	1	9	90	1	0	1	1	1	0	1	0.5	0	0	0	4.5	45	0
I agree to participate in this study	2	2	2	Lab Technologist/Scientist	2	4	6	2	1	1	0.33	0.66	1	0	0	0.33	1	1	1	1	8.32	69.3333	0	1	1	1	0	0.5	0.5	1	0.5	1	1	7.5	75	0	0	1	0.5	1	0	1	0.5	0	0	0	4	40	0
I agree to participate in this study	2	2	1	Lab Technologist/Scientist	3	4	8	1	1	1	0.66	0.66	1	1	0	1	1	1	1	1	10.32	86	1	1	1	1	1	0.5	1	1	1	1	1	9.5	95	1	0	1	1	0	1	1	0.5	0	0	1	5.5	55	0
I agree to participate in this study	2	2	1	Lab Technologist/Scientist	3	4	2	1	1	1	0.33	1	1	1	1	0.66	1	1	1	1	10.99	91.5833	1	1	1	1	1	1	1	1	0.5	1	1	9.5	95	1	0	1	0	1	1	1	0.5	0	0	0	4.5	45	0
I agree to participate in this study	2	1	2	Lab Technologist/Scientist	3	4	1	2	1	1	1	1	1	1	0	1	1	1	1	1	11	91.6667	1	1	1	1	1	1	1	1	1	1	1	10	100	1	0	1	1	1	0	1	1	1	1	1	8	80	1
I agree to participate in this study	4	1	1	Lab Technologist/Scientist	4	4	9	2	1	1	1	1	1	1	1	0.33	1	1	1	1	11.33	94.4167	1	1	1	1	0	0.5	1	1	1	1	1	8.5	85	0	0	1	1	1	1	1	0.5	0	1	1	7.5	75	1
I agree to participate in this study	2	2	1	Lab Technologist/Scientist	2	2	9	1	1	1	0.66	1	1	0	1	0.33	1	1	1	1	9.99	83.25	1	1	1	1	0	0.5	1	1	1	1	1	8.5	85	0	0	1	0.5	0	1	1	0.5	0	1	1	6	60	0
I agree to participate in this study	3	1	1	Lab Technologist/Scientist	2	2	9	1	1	1	1	0.66	0	1	0	0.33	1	1	1	1	8.99	74.9167	0	1	1	1	1	0.5	0	1	0	1	1	7.5	75	0	0	1	1	1	1	1	0.5	0	1	0	6.5	65	0
I agree to participate in this study	3	1	2	Lab Technologist/Scientist	2	4	6	2	1	1	1	1	1	1	1	1	1	1	1	1	12	100	1	1	1	1	1	0	1	1	0.5	1	1	8.5	85	0	0	1	1	0	0	0.5	0.5	0	0	1	4	40	0
I agree to participate in this study	2	1	2	Lab Technologist/Scientist	3	2	9	2	1	1	1	1	0	1	1	1	1	1	1	1	11	91.6667	1	1	1	1	1	1	1	1	1	1	1	10	100	1	0	1	0	1	0	1	0.5	0	1	0	4.5	45	0
I agree to participate in this study	2	1	2	Lab Technologist/Scientist	2	4	9	1	1	1	0.66	0.33	1	0	0	0.33	1	1	1	1	8.32	69.3333	0	1	1	1	1	0.5	1	1	1	1	1	9.5	95	1	0	1	1	0	0	1	0.5	0	0	0	3.5	35	0
I agree to participate in this study	2	1	2	Lab Technologist/Scientist	3	2	9	2	1	1	1	1	1	1	1	1	1	1	1	1	12	100	1	1	1	1	1	1	1	1	1	1	1	10	100	1	0	1	0	1	0	1	0.5	0	1	0	4.5	45	0
I agree to participate in this study	2	1	1	Lab Technologist/Scientist	2	4	6	1	1	1	0.33	1	1	1	1	1	1	1	1	1	11.33	94.4167	1	1	1	1	0	1	0.5	1	0.5	1	1	8	80	0	0	1	1	1	1	1	1	0	1	1	8	80	1
I agree to participate in this study	4	1	1	Lab Technologist/Scientist	4	2	2	1	1	1	0.33	1	1	1	1	0.66	1	1	1	1	10.99	91.5833	1	1	1	1	1	0.5	1	1	0.5	1	1	9	90	1	0	1	1	0	1	1	0.5	0	1	1	6.5	65	0
I agree to participate in this study	2	1	1	Lab Technologist/Scientist	2	4	2	1	1	1	0.33	0.33	1	0	1	0.33	1	0.33	0	0	6.32	52.6667	0	1	1	1	1	1	1	1	1	1	1	10	100	1	0	1	1	1	0	1	1	0	1	1	7	70	0
I agree to participate in this study	2	1	1	Lab Technologist/Scientist	3	4	4	1	1	1	1	1	1	1	0	0.33	1	1	1	1	10.33	86.0833	1	1	1	1	1	0.5	1	1	1	1	1	9.5	95	1	1	0.5	1	0.5	1	1	0.5	0	1	0	6.5	65	0
I agree to participate in this study	3	2	2	Lab Technologist/Scientist	3	4	4	1	1	1	1	0.66	1	1	1	0.66	1	1	0	1	10.32	86	1	1	1	1	1	0	1	1	0.5	1	1	8.5	85	0	0	1	1	0	0	1	0	0	0	0	3	30	0
I agree to participate in this study	3	2	1	Lab Technologist/Scientist	3	4	3	1	1	1	0.33	0.33	0	0	0	0.33	1	0.33	1	0	5.32	44.3333	0	1	1	1	1	0	1	1	1	1	1	9	90	1	0	1	0	0	0	1	0.5	0	0	0	2.5	25	0
I agree to participate in this study	2	1	1	Lab Technologist/Scientist	3	4	4	1	1	1	0.33	0.33	1	1	0	0.33	1	0.33	1	1	8.32	69.3333	0	1	0.5	1	1	0	1	1	1	1	1	8.5	85	0	0	1	0	0	1	0.5	0	0	0	0	2.5	25	0
I agree to participate in this study	2	2	1	Lab Technologist/Scientist	2	4	3	1	1	1	1	1	1	1	1	1	1	1	1	1	12	100	1	1	0.5	1	1	0.5	1	1	1	1	1	9	90	1	0	1	0.5	0.5	0	1	0.5	0	0	0	3.5	35	0
I agree to participate in this study	2	2	2	Lab Technologist/Scientist	3	4	3	2	1	1	0.66	1	1	1	1	0.66	1	0.66	1	1	10.98	91.5	1	1	1	1	1	0	0	1	1	1	1	8	80	0	1	1	0.5	0	1	0.5	0	0	0	0	4	40	0
I agree to participate in this study	2	1	1	Lab Technologist/Scientist	3	4	1	1	1	1	0.66	0.66	1	1	0	0.33	1	1	0	1	8.65	72.0833	0	1	0.5	1	1	1	0	1	0	1	1	7.5	75	0	0	1	1	0	1	1	0.5	0	0	1	5.5	55	0
I agree to participate in this study	2	1	1	Lab Technologist/Scientist	2	4	4	1	1	1	1	1	1	1	1	1	1	1	0	1	11	91.6667	1	1	1	1	1	0.5	1	1	1	1	1	9.5	95	1	0	1	1	1	1	1	0.5	0	0	0	5.5	55	0
I agree to participate in this study	2	1	1	Lab Technologist/Scientist	2	4	2	1	1	1	0.33	0.66	1	1	0	0.33	1	0.66	1	0	7.98	66.5	0	0	1	1	1	0.5	1	1	1	1	1	8.5	85	0	0	1	0	0	0	1	0.5	0	0	0	2.5	25	0
I agree to participate in this study	3	1	2	Lab Technologist/Scientist	3	4	9	1	1	1	0.66	1	1	1	1	0.66	1	1	1	1	11.32	94.3333	1	1	1	1	1	0.5	0.5	1	1	1	1	9	90	1	1	1	1	0	0		0.5	0	0	0	3.5	35	0
I agree to participate in this study	2	2	2	Lab Technologist/Scientist	1	2	2	1	1	1	0.33	1	1	0	0	0.33	0	1	0	1	6.66	55.5	0	0	0.5	1	1	0	1	1	0.5	1	1	7	70	0	0	1	1	0	0	0.5	0	0	0	0	2.5	25	0
I agree to participate in this study	2	1	2	Lab Technologist/Scientist	3	4	5	1	1	1	0.66	1	1	0	0	0.33	1	1	1	1	8.99	74.9167	0	1	1	1	1	0	1	1	0.5	1	1	8.5	85	0	0	1	0.5	0	1	1	0	0	0	0	3.5	35	0
I agree to participate in this study	2	1	2	Lab Technologist/Scientist	2	4	2	1	1	1	1	0.66	1	0	0	0.66	1	0.33	1	1	8.65	72.0833	0	1	1	1	1	1	1	1	1	1	1	10	100	1	0	1	1	0	1	1	1	0	0	0	5	50	0
I agree to participate in this study	2	2	2	Lab Technologist/Scientist	3	4	5	1	1	1	0.66	1	1	1	1	0.33	1	0.66	1	1	10.65	88.75	1	1	1	1	1	0.5	1	1	1	1	1	9.5	95	1	0	1	0.5	1	0	1	0.5	0	0	0	4	40	0
I agree to participate in this study	3	1	1	Lab Technologist/Scientist	3	2	3	2	1	1	0.66	1	1	1	0	0.33	1	0.66	1	0	8.65	72.0833	0	1	1	1	1	0.5	1	1	1	1	1	9.5	95	1	0	1	1	1	1	1	0.5	0	0	0	5.5	55	0
I agree to participate in this study	2	1	1	Lab Technologist/Scientist	2	2	3	2	1	1	0.66	0.66	1	0	0	1	1	0.33	1	1	8.65	72.0833	0	1	1	1	0	0.5	1	1	0.5	1	1	8	80	0	0	1	1	1	1	1	0.5	0	0	1	6.5	65	0
I agree to participate in this study	3	2	2	Lab Technologist/Scientist	4	4	3	1	1	1	1	0.66	1	1	0	1	1	1	1	1	10.66	88.8333	1	1	1	1	1	1	1	1	1	1	1	10	100	1	1	1	1	1	1	1	1	1	1	1	10	100	1
I agree to participate in this study	2	1	1	Lab Technologist/Scientist	2	5	1	2	1	1	0.66	0.66	1	0	0	1	1	1	1	0	8.32	69.3333	0	1	0.5	1	1	0	0	1	0.5	1	1	7	70	0	0	1	0	0	0	1	0.5	0	0	0	2.5	25	0
I agree to participate in this study	4	1	3	Lab Technologist/Scientist	4	5	2	1	1	1	0.66	1	1	0	0	0.66	1	0.66	0	0	6.98	58.1667	0	1	1	1	1	0.5	1	1	1	1	1	9.5	95	1	0	1	0.5	0	0		0.5	0	0	0	2	20	0
I agree to participate in this study	2	2	1	Lab Technologist/Scientist	1	5	5	1	1	1	0.33	0.33	1	0	1	0.33	1	0.66	1	0	7.65	63.75	0	1	1	1	0	1	1	1	1	1	1	9	90	1	0	1	1		1		0.5	0	0	0	3.5	35	0
I agree to participate in this study	2	1	2	Lab Technologist/Scientist	1	5	9	1	1	1	0.66	0.66	1	0	0	0.66	1	1	1	1	8.98	74.8333	0	1	1	1	1	0	1	1	1	1	1	9	90	1	0		0.5	0	0		0	0	0	0	0.5	5	0
I agree to participate in this study	1	2	2	Lab Technologist/Scientist	1	5	9	1	1	1	1	1	1	1	1	0.33	1	1	1		10.33	86.0833	1	1	1	1	1	1	1	1	0.5	1	1	9.5	95	1	0	1	1	0.5	0	1	1	0	0	0	4.5	45	0
I agree to participate in this study	4	1	3	Lab Technologist/Scientist	4	2	9	1	1	1	0.33	0.33	1	0	0	0.33	1	0.33	0	1	6.32	52.6667	0	1	1	1	1	1	1	1	0.5	1	1	9.5	95	1	0	1	0	0	1	1	0.5	0	1	0	4.5	45	0
I agree to participate in this study	2	2	2	Lab Technologist/Scientist	2	3	2	1	1	1	0.33	0.33	1	0	1	0.33	1	1	1	1	8.99	74.9167	0	1	1	1	0	1	1	1	0.5	1	1	8.5	85	0	1	1	1	0	1	1	0.5	0	1	1	7.5	75	1
I agree to participate in this study	2	1	1	Lab Technologist/Scientist	1	5	9	1	1	1	1	0.33	1	1	1	1	1	0.66	1	1	10.99	91.5833	1	1	1	1	1	0	1	1	1	1	1	9	90	1	0	1	1	0	1	1	0.5	0	1	1	6.5	65	0
I agree to participate in this study	2	2	3	Lab Technologist/Scientist	2	5	9	2	1	1	1	0.33	1	1	1	0.66	1	1	1	1	10.99	91.5833	1	1	1	1	1	0.5	0	1	1	1	1	8.5	85	0	0	1	1	0	1	1	0.5	0	0	0	4.5	45	0
I agree to participate in this study	2	1	3	Lab Technologist/Scientist	2	4	1	1	1	1	0.66	1	1	0	1	0	1	1	0	1	8.66	72.1667	0	1	1	1	1	0.5	1	1	1	1	1	9.5	95	1	0	1	1	0	1	1	0.5	0	0	1	5.5	55	0
I agree to participate in this study	1	2	2	Lab Technologist/Scientist	2	4	7	1	1	1	0.33	1	1	0	0	0.33	1	0.33	1	1	7.99	66.5833	0	1	0.5	1	0	0.5	1	0	1	0.5	1	6.5	65	0	0	1	0	0	0	0	0	0	0	0	1	10	0
I agree to participate in this study	2	1	2	Lab Technologist/Scientist	1	4	2	1	1	1	0.33	0.33	1	0	0	0.33	1	0.33	0	1	6.32	52.6667	0	1	1	1	1	0	1	1	0.5	1	1	8.5	85	0	0	1	1	0	0	1	0.5	0	0	0	3.5	35	0
I agree to participate in this study	1	2	2	Lab Technologist/Scientist	1	4	9	1	1	1	0.66	1	1	1	1	1	1	1	1	1	11.66	97.1667	1	1	1	1	1	0.5	1	1	0.5	1	1	9	90	1	0	1	1	0.5	0	1	0.5	0	0	0	4	40	0
I agree to participate in this study	2	2	1	Lab Technologist/Scientist	2	4	9	2	1	1	0.66	1	0	1	0	0.66	1	1	1	0	8.32	69.3333	0	1	1	1	1	0	1	1	1	1	1	9	90	1	0	1	0	0	1	1	0	0	0	0	3	30	0
I agree to participate in this study	3	1	2	Lab Technologist/Scientist	4	5	9	2	1	1	0.66	1	1	1	0	0.33	1	0.33	0	1	8.32	69.3333	0	1	1	0	1	0	1	1	1	1	1	8	80	0	0	1	1	0	0	1	0.5	0	0	0	3.5	35	0
I agree to participate in this study	3	1	2	Lab Technologist/Scientist	4	4	2	2	1	1	0.33	1	1	0	0	0.33	1	1	1	1	8.66	72.1667	0	1	0.5	0	0	0.5	1	1	0.5	1	0.5	6	60	0	0	1	1	0	0	1	0.5	0	1	1	5.5	55	0
I agree to participate in this study	1	2	2	Lab Technologist/Scientist	1	4	9	1	1	1	0	1	1	1	1	1	1	1	1	1	11	91.6667	1	1	1	1	1	0	1	1	1	1	1	9	90	1	0	0.5	0		0		0	0	0	0	0.5	5	0
I agree to participate in this study	3	2	2	Lab Technologist/Scientist	3	2	1	2	1	1	0.33	0.33	1	1	0	0.33	1	0.33	0	1	7.32	61	0	1	1	1	1	0	0	1	1	1	1	8	80	0	0	1	0.5	1	0	0	0	0	0	0	2.5	25	0
I agree to participate in this study	1	1	2	Lab Technologist/Scientist	2	4	9	1	1	1	0.66	1	1	0	0	0.33	1	1	1	1	8.99	74.9167	0	1	1	1	1	0	0.5	1	1	1	1	8.5	85	0	0		1	0	0		0.5	0	0	0	1.5	15	0
I agree to participate in this study	3	1	2	Lab Technologist/Scientist	4	4	9	1	1	1	1	0.66	1	1	0	0.66	1	1	1	1	10.32	86	1	1	1	1	1	1	1	1	0	1	1	9	90	1	1	1	0.5	0	0	1	0.5	0	1	1	6	60	0
I agree to participate in this study	2	1	2	Lab Technologist/Scientist	2	5	2	1	1	1	0.33	0.66	0	1	0	0.33	1	0.33	1	1	7.65	63.75	0	1	1	1	1	1	0	1	1	1	1	9	90	1	0	1	1	1	0	1	0.5	0	0	0	4.5	45	0
I agree to participate in this study	2	1	2	Lab Technologist/Scientist	2	2	5	2	1	1	1	1	1	0	0	0.33	1	0.66	1	1	8.99	74.9167	0	1	1	1	1	1	0	1	1	1	1	9	90	1	0	0.5	1	0	1		1	0	0	0	3.5	35	0
I agree to participate in this study	4	2	3	Lab Technologist/Scientist	4	5	9	2	1	1	0.33	1	1	0	0	0.33	1	1	1	0	7.66	63.8333	0	1	1	1	1	0	0.5	1	0.5	1	1	8	80	0	0	1	1		1		0.5	0	0	0	3.5	35	0
I agree to participate in this study	1	2	2	Lab Technologist/Scientist	2	4	2	1	1	1	0.33	0.33	1	0	1	0.33	1	0.33	1	1	8.32	69.3333	0	1	1	1	1	0.5	1	1	1	1	1	9.5	95	1	0	1	1	1	1	1	0.5	0	0	1	6.5	65	0
I agree to participate in this study	3	1	2	Lab Technologist/Scientist	4	3	5	1	1	1	0.33	1	1	0	0	1	1	1	1	1	9.33	77.75	0	1	1	1	1	0.5	0	1	1	1	1	8.5	85	0	0	1	0	0	0	1	0	0	0	0	2	20	0
I agree to participate in this study	4	1	3	Lab Technologist/Scientist	4	1	9	1	1	1	1	1	1	1	1	1	1	1	1	1	12	100	1	1	1	1	0	1	1	1	0.5	1	1	8.5	85	0	1	1	0.5	1	0	1	1	0	1	1	7.5	75	1
I agree to participate in this study	2	2	2	Lab Technologist/Scientist	3	4	9	2	1	1	0.66	0.33	1	0	0	0.33	1	0.66	1	1	7.98	66.5	0	1	1	1	1	0.5	1	1	1	1	1	9.5	95	1	0	1	1	1	1	1	0.5	0	0	0	5.5	55	0
I agree to participate in this study	1	2	2	Lab Technologist/Scientist	1	2	9	1	1	1	0.33	0.66	1	0	0	0.33		0.66	1		5.98	49.8333	0	1	1	1	1	0.5	1	1	1	1	1	9.5	95	1	0	1	1	0	0	0.5	0	0	0	0	2.5	25	0
I agree to participate in this study	1	2	1	Lab Technologist/Scientist	1	4	9	1	1	1	0.66	0.33	1	1	1	0.66	1	0.33	0	1	8.98	74.8333	0	1	1	1	1	0.5	1	1	1	1	1	9.5	95	1	0	1	0	0	0	1	1	0	0	0	3	30	0
I agree to participate in this study	2	2	2	Lab Technologist/Scientist	3	2	9	2	1	1	1	0.66	1	1	1	0.33	1	1	1	1	10.99	91.5833	1	1	1	1	1	0.5	1	1	1	1	1	9.5	95	1	0	1	1	0	0	1	0.5	0	0	0	3.5	35	0
I agree to participate in this study	4	1	1	Lab Technologist/Scientist	4	2	9	2	1	1	0.66	1	1	1	0	0.33	1	0.66	1	1	9.65	80.4167	1	1	1	1	1	0.5	1	1	1	1	1	9.5	95	1	0	1	1	1	1	1	0.5	0	0.5	1	7	70	0
I agree to participate in this study	1	1	2	Lab Technologist/Scientist	1	4	9	2	0	0	0.33	0.33	1	0	1	0.33	1	0.33	1	1	6.32	52.6667	0	1	0.5	1	1	0.5	1	1	1	1	1	9	90	1	0	1	1	0	1	1	0.5	0	0	0	4.5	45	0
I agree to participate in this study	2	2	1	Lab Technologist/Scientist	3	4	9	1	1	1	1	1	1	1	1	1	1	1	1	1	12	100	1	1	1	1	1	0.5	1	1	1	1	1	9.5	95	1	0	1	1	0	0	1	1	0	1	0	5	50	0
I agree to participate in this study	4	1	2	Lab Technologist/Scientist	4	5	9	2	1	1	0.66	0.66	1	1	0	0.33	1	1	1	1	9.65	80.4167	1	1	1	1	1	1	1	1	1	1	1	10	100	1	0	1	1	0	0	1	0.5	0	0	0	3.5	35	0
I agree to participate in this study	1	2	1	Lab Technologist/Scientist	1	4	9	1	1	1	0.66	1	1	0	0	1	1	1	1	1	9.66	80.5	1	1	1	1	1	0	1	1	1	1	1	9	90	1	0	1	1	0	0	1	0.5	0	0	0	3.5	35	0
I agree to participate in this study	1	1	2	Lab Technologist/Scientist	1	5	9	1	1	1	0.66	1	1	1	0	1	1	1	1	1	10.66	88.8333	1	1	1	1	0	0.5	0.5	1	1	1	1	8	80	0	0	1	1	0	0	1	0.5	0	0	0	3.5	35	0
I agree to participate in this study	2	2	3	Lab Technologist/Scientist	3	4	9	2	1	1	1	1	1	0	1	0.33	1	1	1	1	10.33	86.0833	1	1	1	1	1	0	1	1	1	1	1	9	90	1	0	1	0.5	1	0	1	1	0	0	0	4.5	45	0
I agree to participate in this study	3	2	2	Lab Technologist/Scientist	4	4	1	1	1	1	1	1	1	1	1	1	1	1	1	1	12	100	1	1	1	1	1	0.5	1	1	1	1	1	9.5	95	1	0	1	1	1	1	1	0.5	1	1	1	8.5	85	1
I agree to participate in this study	4	1	3	Lab Technologist/Scientist	4	4	2	1	1	1	0.33	0.33	1	1	1	0.33	1	0.33	1	1	9.32	77.6667	0	1	1	1	1	0.5	1	1	1	1	1	9.5	95	1	0	1	1	1	0	1	1	1	0	0	6	60	0
I agree to participate in this study	2	2	2	Lab Technologist/Scientist	2	4	2	1	1	1	1	1	1	1	0	0.66	1	1	1	1	10.66	88.8333	1	1	1	1	1	0.5	1	1	0.5	1	1	9	90	1	0	1	1	1	0	1	0.5	0	1	1	6.5	65	0
I agree to participate in this study	2	2	1	Lab Technologist/Scientist	2	3	3	1	1	1	1	1	1	1	1	0.66	1	1	0	1	10.66	88.8333	1	1	1	1	0	1	1	1	1	1	1	9	90	1	0	1	1	0	0	1	0.5	0	0	1	4.5	45	0
I agree to participate in this study	2	1	2	Lab Technologist/Scientist	1	5	9	1	1	1	0.33	0.66	1	0	0	0.33	1	0.33	1	1	7.65	63.75	0	0	1	1	1	0	1	1	0.5	1	1	7.5	75	0	0	1	0	0	0	1	0	0	0	0	2	20	0
I agree to participate in this study	4	1	1	Lab Technologist/Scientist	4	1	2	1	1	1	1	1	1	1	0	1	1	1	1	1	11	91.6667	1	1	1	1	0	1	1	1	1	1	1	9	90	1	1	1	1	1	0	1	1	1	1	1	9	90	1
I agree to participate in this study	1	2	2	Lab Technologist/Scientist	1	5	9	1	1	1	0.66	1	1	1	0	0.33	1	0.33	1	1	9.32	77.6667	0	0	0	0	1	0	1	1	0.5	1	0.5	5	50	0	0	1	1	0	0	1	0.5	0	1	1	5.5	55	0
I agree to participate in this study	2	1	2	Lab Technologist/Scientist	2	4	2	1	1	1	0.33	1	1	0	1	1	1	1	1	1	10.33	86.0833	1	1	1	1	0	1	1	1	1	1	1	9	90	1	0	0.5	1	1	1	1	0.5	0	1	1	7	70	0
I agree to participate in this study	2	2	2	Lab Technologist/Scientist	3	4	5	1	1	1	0.66	0.66	1	0	0	0.33	1	0.66	1	1	8.31	69.25	0	1	1	1	1	0	0.5	1	0.5	1	1	8	80	0	0	1	0	0	1	1	0.5	0	0	0	3.5	35	0
I agree to participate in this study	2	2	3	Lab Technologist/Scientist	3	4	2	1	1	1	1	1	1	0	0	0.66	1	1	1	1	9.66	80.5	1	1	1	1	1	0.5	1	0	0.5	1	1	8	80	0	0	1	1	0	1	1	0.5	0	1	0	5.5	55	0
I agree to participate in this study	2	1	1	Lab Technologist/Scientist	3	4	2	1	1	1	0.33	1	1	1	1	0.33	1	1	0	0	8.66	72.1667	0	1	1	1	1	0.5	1	1	1	1	1	9.5	95	1	0	1	1	0.5	1	1	0.5	0	0	0	5	50	0
I agree to participate in this study	2	1	1	Lab Technologist/Scientist	2	4	2	1	1	1	1	1	1	0	0	1	1	1	1	1	10	83.3333	1	1	1	1	0	0.5	1	1	0.5	1	1	8	80	0	0	1	1	0	0	0.5	0.5	0	1	1	5	50	0
I agree to participate in this study	1	2	1	Lab Technologist/Scientist	1	4	2	1	0	0	0.33	0.33	1	1	0	0.33	1	0.33	1	0	5.32	44.3333	0	0	0.5	1	1	0.5	0	0	0	0	1	4	40	0	0	1	0	0.5	0	1	0.5	0	0	0	3	30	0
I agree to participate in this study	1	2	1	Lab Technologist/Scientist	1	4	5	1	1	1	1	1	1	1	1	1	1	1	1	1	12	100	1	1	1	1	1	0.5	1	1	1	1	1	9.5	95	1	0	1	0	0	1	1	0.5	0	1	0	4.5	45	0
I agree to participate in this study	2	2	2	Lab Technologist/Scientist	3	4	2	1	1	1	1	1	1	0	0	0.33	0	1	1	0	7.33	61.0833	0	1	1	1	1	0.5	1	1	1	1	1	9.5	95	1	0	1	1	0	1	1	0.5	0	0	0	4.5	45	0
I agree to participate in this study	2	1	1	Lab Technologist/Scientist	2	4	1	2	1	1	1	0.66	1	0	0	0.66	1	0.33	1	0	7.65	63.75	0	0	0.5	1	0	0.5	0	0	0.5	1	1	4.5	45	0	0	1	0	0	1	1	0.5	0	1	1	5.5	55	1

## Sheet: Key
	Category	Key
	Age category
	18–24 years	1
	25–34 years	2
	35–44 years	3
	> 45 years	4
	Gender
	Male	1
	Female	2
	Level of Education
	Diploma	1
	Degree	2
	Masters	3
	Healthcare Professional
	Lab Technologist/Scientist	1
	Years of experience
	< 1 year	1
	1 - 5 years	2
	6 - 10 years	3
	> 11 years	4
	Workplace Setting
	District / Provincial Health office	1
	Health Centre/Clinic	2
	Private Hospital	3
	Public Hospital	4
	Research or Academic institution	5
	Location
	Urban	1
	Rural	2
	Province of Practice
	Central Province	1
	Copperbelt Province	2
	Eastern Province	3
	Luapula Province	4
	Lusaka Province	5
	Muchinga Province	6
	North-Western Province	7
	Northern Province	8
	Southern Province	9
	Western Province	10
	Knowledge Score
	Good	1
	Poor	0
	Attitude Score
	Positive	1
	Negative	0
	Practice Score
	Good	1
	Poor	0

## Sheet: Marking guide
			Marking Key (Yes or No)	Mark
			Correct answer	1
			Wrong answer	0
			Marking multiple answers
			All correct answers	1
			one correct answer	0.33
			two correct aswers	0.66
